# Supplementary material for: Structure and Properties of Reactively Extruded Opaque Post-Consumer Recycled PET
Source: Polymers (Basel). 2021 Oct 14;13(20):3531. doi: 10.3390/polym13203531 (PMC8540998; doi:10.3390/polym13203531)
Supplement: Supplementary file 1 [file polymers-13-03531-s001.zip]

Archive with 1 entries (1 files):
- polymers-1399153-supplementary.pdf
